# Supplementary material for: West Nile Virus in Brazil
Source: Pathogens. 2021 Jul 15;10(7):896. doi: 10.3390/pathogens10070896 (PMC8308589; doi:10.3390/pathogens10070896)
Supplement: Supplementary file 1 [file pathogens-10-00896-s001.zip]

Archive with 1 entries (1 files):
- pathogens-1225355-SI.pdf
